# Supplementary material for: DeepRepeat: direct quantification of short tandem repeats on signal data from nanopore sequencing
Source: Genome Biol. 2022 Apr 28;23:108. doi: 10.1186/s13059-022-02670-6 (PMC9052667; doi:10.1186/s13059-022-02670-6)
Supplement: Supplementary file 2 — Additional file 2: Table S1. STR regions in CHM13 for evaluation. [file 13059_2022_2670_MOESM2_ESM.xlsx]

## Sheet: Table S1
chromosome	start	end	length	repeat unit	repeat count
chr1	10361639	10361926	288	TTTC	68.8
chr1	10947433	10947651	219	TTTC	55
chr1	12542130	12542376	247	TCTT	62
chr1	18359870	18360136	267	GAAG	66.8
chr1	18745558	18746045	488	ATGG	119.5
chr1	23737046	23737419	374	AAGA	91.8
chr1	23904972	23905182	211	TTTC	52.8
chr1	23950970	23951172	203	TTTC	51.5
chr1	24000436	24000648	213	TTTC	54
chr1	24057196	24057470	275	TTTC	68
chr1	24104156	24104392	237	GATG	59
chr1	25002991	25003242	252	GGAA	63.2
chr1	29748700	29749008	309	TCTT	77.2
chr1	38208316	38208538	223	CTTT	56
chr1	42256092	42256308	217	TTTC	53.8
chr1	46677530	46677735	206	CTTT	53
chr1	54393751	54394026	276	AAACC	55
chr1	56435740	56435962	223	AGAA	55.2
chr1	63055837	63056049	213	AAGA	54.2
chr1	66770415	66770629	215	AAAG	51.8
chr1	69658670	69658965	296	AAAG	73.2
chr1	70451745	70451976	232	TATC	59.2
chr1	73747738	73747940	203	TTTC	50.8
chr1	94579275	94579493	219	TTTC	53
chr1	100375002	100375209	208	TTC	69
chr1	112020668	112020877	210	CTTT	54
chr1	118906444	118906851	408	AAAG	102
chr1	152100576	152100779	204	AGAA	50.2
chr1	161394056	161394309	254	TTTC	62.8
chr1	163853858	163854078	221	AGAA	54.2
chr1	173553541	173553776	236	TTCT	57
chr1	181953640	181953864	225	AAAG	55.2
chr1	191254051	191254289	239	TTCT	59.8
chr1	191903675	191903879	205	AAAG	51.2
chr1	204032990	204033246	257	TCTT	63.2
chr1	206008073	206008320	248	TCTT	61.2
chr1	215290741	215290961	221	TTCCT	45.6
chr1	221066672	221066890	219	GAAA	55
chr1	229820285	229820487	203	TCTT	50.8
chr1	233526375	233526597	223	AATAA	44.6
chr1	244852513	244852725	213	TCCA	53
chr10	5325940	5326204	265	AAAG	66.8
chr10	11673649	11673939	291	AGAA	73.2
chr10	14140989	14141203	215	CTTT	53
chr10	21246357	21246578	222	TTC	71.7
chr10	25899299	25899655	357	AGGGA	71
chr10	27378237	27378490	254	TTTC	61.2
chr10	29034994	29035233	240	TTTTA	49.8
chr10	31606392	31606667	276	AAAG	68.2
chr10	38753330	38753546	217	AAAG	54.2
chr10	63747654	63748009	356	AGAA	88.5
chr10	69112677	69112901	225	AAGA	56.5
chr10	79391975	79392287	313	TTTC	77.8
chr10	90437826	90438033	208	AAAG	51.8
chr10	90873973	90874204	232	TTTC	59.8
chr10	100390188	100390439	252	AAAG	62.8
chr10	118839423	118839640	218	CTTT	56
chr10	129901811	129902042	232	AAAG	59
chr11	741003	741248	246	AGGGG	49
chr11	3305402	3305766	365	TCCA	91
chr11	3960910	3961147	238	TTCT	59.5
chr11	8257523	8257966	444	TCTC	113
chr11	16230177	16230442	266	AAAG	67
chr11	27658050	27658345	296	TCTT	72.8
chr11	37897317	37897537	221	TTTC	55
chr11	44621172	44621423	252	TTTC	63.5
chr11	46325481	46325741	261	AAAG	64.8
chr11	57353445	57353818	374	AAG	124.7
chr11	60398203	60398647	445	TATGC	89.2
chr11	75056935	75057152	218	TTTC	54
chr11	80017924	80018139	216	TCCT	53.8
chr11	82229329	82229713	385	GAAA	96.2
chr11	89676752	89676987	236	AAGA	60.5
chr11	105165943	105166195	253	AGAA	65
chr11	110940816	110941039	224	TAGCA	44.6
chr11	118113194	118113451	258	AGAA	61.5
chr11	122014910	122015470	561	AAAG	138.2
chr11	122396674	122396877	204	GAAA	51.5
chr11	130632369	130632903	535	TAGA	133.8
chr12	214123	214347	225	TGGA	56.5
chr12	5910220	5910514	295	GGGAG	59
chr12	39484521	39484817	297	AGAA	73.2
chr12	40498971	40499217	247	TTTC	62.2
chr12	53777856	53778324	469	TTTC	116.8
chr12	68256752	68256958	207	AAAG	51.8
chr12	69870717	69870989	273	TTTC	69.8
chr12	70073043	70073285	243	AAGA	58.5
chr12	71322526	71322748	223	AAG	74.7
chr12	74637949	74638173	225	TTTC	56.8
chr12	81023783	81024040	258	CTTT	64.5
chr12	88727444	88727659	216	AGAA	55.8
chr12	93595794	93596074	281	TTTC	69.8
chr12	97923852	97924110	259	AGAA	64.2
chr12	99342974	99343181	208	AGAT	52.2
chr12	101440286	101440510	225	AAAG	57.8
chr12	103978325	103978618	294	AAAG	73.8
chr12	114852503	114852706	204	GAGGG	40.6
chr12	115352856	115353814	959	GGAA	239
chr12	126657471	126657774	304	AAGA	76
chr12	129463817	129464067	251	ATGG	62.5
chr13	24675376	24675664	289	TTTC	70.8
chr13	27695863	27696087	225	GAAA	55.8
chr13	33804243	33804467	225	AGAA	56.2
chr13	54379360	54379598	239	TTCT	59.8
chr13	54916943	54917164	222	TTC	74
chr13	77885035	77885283	249	AAAG	61.8
chr13	101377549	101377792	244	GAA	81
chr13	108575965	108576209	245	AAAG	60.8
chr14	1794091	1794292	202	TTTC	50.2
chr14	14207500	14207777	278	AGGG	69.2
chr14	38196066	38196275	210	AGA	69.3
chr14	69181130	69181349	220	TTTC	54.8
chr14	74131782	74132009	228	TTC	75.7
chr14	74135730	74135969	240	AAGA	60.8
chr14	77312697	77312931	235	TTTC	57.8
chr14	80686286	80686598	313	GAAG	78
chr14	84721133	84721584	452	CCTCC	90.6
chr14	86480641	86480844	204	AGAA	51
chr14	92186096	92186308	213	CTTT	55
chr14	93460493	93460746	254	ATGG	63.2
chr14	93868422	93868709	288	GAAA	72
chr15	46942	47168	227	AAG	74.3
chr15	2202700	2202908	209	TTTC	52.2
chr15	36600364	36600596	233	CTTT	57.5
chr15	37798370	37798586	217	TCCA	54
chr15	50747481	50747687	207	CTTT	51.2
chr15	51139248	51139484	237	TTCT	60.5
chr15	67123077	67123364	288	TTTC	70.8
chr15	67144967	67145199	233	AAG	77.3
chr15	67500498	67500715	218	CTTTC	46.4
chr15	67815487	67815890	404	AAAG	100.8
chr15	71705863	71706072	210	TCC	69.7
chr15	72860917	72861161	245	TTCT	60.5
chr15	75396158	75396397	240	TTTC	58.8
chr15	78931413	78931690	278	TTTAT	57.4
chr15	86021942	86022384	443	GAAA	110.5
chr15	88841779	88841979	201	TTCC	49.5
chr15	99677410	99677648	239	TTTC	60.8
chr16	5484409	5484727	319	TCTT	77.8
chr16	15290437	15290651	215	GAAA	54.5
chr16	19971908	19972184	277	AGGAG	55.2
chr16	23096338	23097237	900	TTCC	225
chr16	23258315	23258571	257	TGGA	64
chr16	25897955	25898159	205	CTTT	51
chr16	26834360	26834594	235	TTTC	58.5
chr16	28227773	28228035	263	AGAA	67.2
chr16	31721829	31722140	312	TTTC	76.8
chr16	32800050	32800277	228	TCTT	56.5
chr16	34678921	34679149	229	GAAA	57.5
chr16	53739268	53739470	203	TTC	68
chr16	55750686	55750923	238	AGAA	58.5
chr16	58755910	58756124	215	AAAG	53.8
chr16	58790203	58790412	210	AAAG	52.2
chr16	60145080	60145324	245	TTTC	61.5
chr16	67213725	67214173	449	TTTC	114.8
chr16	67925255	67925459	205	ATCT	51
chr17	3288093	3288294	202	AAAG	50.8
chr17	5777814	5778028	215	CCCTC	42.6
chr17	37649480	37649697	218	TTCT	52.8
chr17	41900081	41900362	282	TTCT	70.5
chr17	57755613	57755822	210	GAA	69
chr17	62991808	62992066	259	AAGA	64.5
chr17	64861841	64862049	209	TCTT	54.2
chr17	64885120	64885532	413	GAAA	103
chr17	69363025	69363259	235	TTCT	58.5
chr17	69458218	69458447	230	TTTC	58
chr17	80378675	80380278	1604	CCTC	400.8
chr17	81566745	81567117	373	TTTCC	73.2
chr18	743137	743422	286	TCTT	71.5
chr18	821216	821905	690	GATGGT	115
chr18	9804689	9804903	215	AGAT	54.5
chr18	22263567	22263790	224	TTTC	55.2
chr18	22638524	22638959	436	CCCCAG	72.5
chr18	23283085	23283451	367	GAAA	93.8
chr18	27247114	27247384	271	AAG	90.3
chr18	39929103	39929362	260	AGAA	61.2
chr18	63289470	63289699	230	TTCT	57.5
chr18	71427383	71427590	208	TCCA	51.8
chr18	72575919	72576135	217	TTTC	54.2
chr19	8531218	8531486	269	GGTGGT	44.7
chr19	8715704	8716094	391	ATCC	97.8
chr19	15775930	15776243	314	TTTC	77.8
chr19	16197394	16197738	345	AGAA	86
chr19	19881629	19881963	335	TTCCT	65.2
chr19	21673853	21674068	216	TTTC	53.8
chr19	30857881	30858095	215	CCCTT	43
chr19	31626409	31626650	242	CTTT	60.2
chr19	33522821	33523111	291	CCTT	72.5
chr19	36139093	36139392	300	TCT	100.3
chr19	44609110	44609317	208	AGAA	51.5
chr19	59802904	59803104	201	TTTC	49
chr19	59836487	59836769	283	TTTC	71.8
chr19	61523244	61523516	273	CTTT	68
chr2	5689117	5689414	298	AGAA	71.5
chr2	10427771	10429247	1477	CACCAC	246
chr2	17509653	17509951	299	AAAG	73
chr2	21095222	21095422	201	TCTCA	40.2
chr2	26973690	26973895	206	AAAG	51.8
chr2	29845895	29846134	240	GGAGG	47.8
chr2	57745050	57745273	224	AAAG	58
chr2	59859106	59859368	263	AGAT	65.2
chr2	67916116	67917322	1207	GGAAA	243.4
chr2	74569617	74569827	211	GGA	70.3
chr2	98505959	98506242	284	CCTTT	57.2
chr2	104106492	104106696	205	GAAA	52.2
chr2	105408346	105408546	201	AGAA	50.2
chr2	107253198	107253432	235	TTC	75.7
chr2	109659823	109660841	1019	AATGG	203.6
chr2	110285064	110285274	211	CTTTT	41.6
chr2	113226885	113227183	299	TTTC	76.2
chr2	114822018	114822437	420	TTTC	106.8
chr2	115306391	115306617	227	CTAT	56
chr2	125144157	125144646	490	AAG	162.7
chr2	132842991	132843194	204	TTCC	51.8
chr2	136743544	136743781	238	TTTC	57.8
chr2	146065603	146065966	364	AGAA	90.2
chr2	146504629	146504829	201	AAAG	49.8
chr2	151585184	151585596	413	GAAA	102
chr2	153798105	153798333	229	TTTC	56.2
chr2	163209556	163209909	354	AAAAG	70.6
chr2	176861612	176861872	261	CTTT	65
chr2	204544640	204544915	276	TTCC	66.8
chr2	206470697	206470915	219	TAAAA	45.4
chr2	207528441	207528651	211	AGA	69.3
chr2	221031196	221031611	416	TTC	136.3
chr2	221822656	221822874	219	AAAG	55.8
chr2	222051790	222052082	293	AGAAGA	48.7
chr2	227910599	227910883	285	TTTC	71
chr2	232336555	232336818	264	TTTC	65
chr2	232871781	232872060	280	AAG	92.3
chr2	237006165	237006473	309	TCTT	77
chr20	379529	379741	213	TTC	69.7
chr20	1831355	1831582	228	ATGG	56.8
chr20	4153189	4153430	242	TTC	80.7
chr20	17398477	17398792	316	GAAA	78.2
chr20	23620472	23620693	222	TCTT	55.2
chr20	33598270	33598487	218	AAAG	55.8
chr20	33614595	33614862	268	TCTT	67.5
chr20	39919652	39920750	1099	TCCA	274.5
chr20	40793392	40793655	264	CTTT	66
chr20	43439151	43439466	316	AGAA	78.2
chr20	62129627	62129894	268	CTTT	67.5
chr20	62488464	62488678	215	TCTT	53.2
chr20	62881783	62882025	243	GAAA	61.5
chr20	64674773	64675588	816	CACCCC	135.8
chr21	12131601	12131819	219	GAAA	54.5
chr21	12831483	12831809	327	AAAG	81.8
chr21	13663391	13663604	214	AAAG	50.8
chr21	15755013	15755295	283	AAAG	69.8
chr21	21907411	21907622	212	TTCT	53.5
chr21	27194614	27194957	344	AAAG	85.8
chr21	27926119	27926483	365	TTTC	90.8
chr21	36585444	36585744	301	TATC	75.2
chr21	37968298	37968562	265	TTCCT	52.6
chr21	39956558	39956768	211	ATGG	52.5
chr22	20874950	20875182	233	TGGA	58
chr22	27301707	27301957	251	GAAA	61.5
chr22	27939065	27939445	381	TTTGG	76
chr22	33553691	33553948	258	TTC	84.3
chr22	37417959	37418746	788	ATGG	196.8
chr22	42051178	42051403	226	CCAT	56.2
chr22	44395647	44395901	255	CTT	80.7
chr22	44463228	44463987	760	CCAT	189.8
chr22	49724479	49724732	254	AGAA	60.2
chr22	49728909	49729132	224	ATGG	55.8
chr3	2281478	2281699	222	AAGAAG	37
chr3	28799493	28799830	338	TCTT	85
chr3	36919818	36920045	228	AGAA	57.2
chr3	63451702	63451968	267	AAGA	66.5
chr3	70667617	70667863	247	GAAA	60.8
chr3	76887532	76887866	335	TTTC	81.5
chr3	85015404	85015713	310	AAAG	75.8
chr3	86407515	86407859	345	TTTAT	68.6
chr3	88522059	88522303	245	TTTC	61.5
chr3	106338361	106338585	225	AAAGA	43.6
chr3	111760610	111760820	211	GAAA	51.8
chr3	114501109	114501320	212	AAG	70.3
chr3	124274816	124275024	209	GAAA	52
chr3	124474740	124474940	201	AGAA	49.8
chr3	136808921	136809187	267	GAAA	66.5
chr3	137144037	137144284	248	TTCT	61.5
chr3	140497718	140497938	221	GAAA	55
chr3	144226492	144226780	289	AAG	95.7
chr3	151131974	151132177	204	AAAG	51
chr3	162794613	162794923	311	GAAA	76.8
chr3	162846507	162846791	285	TTTAT	55.6
chr3	169211146	169211349	204	AGAA	49.8
chr3	172162249	172162524	276	AAAG	69
chr3	185067893	185068094	202	AGAA	50
chr3	187528118	187528446	329	TCCT	81.8
chr3	190960036	190960332	297	AAGA	74
chr3	192188150	192188393	244	GAAA	60.8
chr3	192782342	192782573	232	AGAA	59.2
chr3	193823521	193823765	245	GAAA	62.2
chr3	197008938	197009158	221	GGAT	55
chr4	4667251	4667481	231	ATCT	57.5
chr4	5675762	5678135	2374	ATAG	593.8
chr4	7154186	7154592	407	CATC	101.5
chr4	13212543	13212752	210	AAGA	52.5
chr4	13286732	13287084	353	GAAA	87
chr4	22163249	22163551	303	TAGA	76.2
chr4	34549779	34550032	254	CTTT	62.8
chr4	61005345	61005684	340	TTTC	87.8
chr4	77939103	77939367	265	AAAG	66.8
chr4	102149924	102150125	202	AAGA	51.5
chr4	106889086	106889330	245	TCTT	61.2
chr4	112706375	112706676	302	AGAA	75.5
chr4	121143374	121143577	204	AGAT	51.2
chr4	141218984	141219187	204	GAAGG	41.4
chr4	152079140	152079438	299	CTTT	73.2
chr4	154129063	154129591	529	AAAGG	103.2
chr4	156568205	156568527	323	TCT	107.3
chr4	159359253	159359502	250	AAGAAG	41.3
chr4	163761058	163761286	229	ATCT	58
chr4	168211992	168212194	203	AAG	67.7
chr4	175835064	175835291	228	TTTC	56.5
chr4	176361429	176361633	205	AAGG	50.8
chr4	183586793	183587093	301	TTTC	74.2
chr4	189326187	189326413	227	TTTC	57
chr5	5935710	5935932	223	GAGT	56.2
chr5	9292860	9293451	592	AAGGA	120.6
chr5	13981684	13981971	288	GAAA	71.5
chr5	20097141	20097448	308	AAAG	76
chr5	27219134	27219496	363	GAAA	90.5
chr5	44941893	44942826	934	AAAG	231.8
chr5	54000032	54000287	256	TTTCC	50.2
chr5	55820114	55820316	203	TAGA	52
chr5	56029951	56030255	305	AAGA	75.5
chr5	57859279	57859493	215	TCTT	53.5
chr5	60486957	60487166	210	AAG	67.7
chr5	79664034	79664864	831	GGAAG	165.8
chr5	93485067	93485322	256	AAG	84.7
chr5	106438242	106438449	208	GAAA	50.8
chr5	117963392	117963626	235	TTCT	59.2
chr5	128014673	128014961	289	AGAA	70.2
chr5	141800272	141800537	266	AAAG	64.8
chr5	143993064	143993342	279	TTTC	67.8
chr5	144505041	144505403	363	TTTC	91.8
chr5	155117418	155117630	213	AGAAG	42.4
chr5	171373699	171374526	828	ACC	275.3
chr5	172597176	172597391	216	GAAA	53.5
chr5	173518649	173518851	203	GAAA	48
chr5	174056997	174057204	208	TTTC	52.2
chr5	174324176	174324388	213	AAAG	53
chr5	174654536	174655438	903	CTAT	231
chr5	174699964	174700169	206	TCCA	50.8
chr5	176919424	176919728	305	CATC	76
chr5	177869991	177870193	203	AAAG	49.8
chr6	12216418	12216711	294	TTTC	72.8
chr6	14998259	14998549	291	AAGA	71.8
chr6	15971741	15972495	755	AAG	251.3
chr6	19216600	19216854	255	AAAG	62.8
chr6	23900153	23900629	477	TTC	158.7
chr6	32095598	32095837	240	TTCC	59.8
chr6	33315034	33315253	220	AAAG	55
chr6	48795427	48795789	363	GAAA	92.2
chr6	51222433	51222652	220	AAAG	56
chr6	51828261	51828721	461	AAGG	116
chr6	52172041	52172320	280	GAAA	69
chr6	53505884	53506085	202	AAAG	49
chr6	101586297	101586549	253	AAGA	63.2
chr6	126449243	126449450	208	AAAG	50.8
chr6	128306731	128306945	215	AAAG	52.8
chr6	132873365	132873578	214	CTTT	53.2
chr6	137644858	137645064	207	AAG	67.3
chr6	140281521	140281744	224	CTTT	55
chr6	156220639	156220859	221	CCCTC	44.8
chr6	156943079	156943303	225	TTCC	54.8
chr6	160379157	160379450	294	TTTC	73.2
chr6	167311334	167311536	203	AAGA	52.5
chr7	4507883	4508109	227	AAAG	55.8
chr7	5008706	5009155	450	CTAT	113
chr7	13334154	13334667	514	TTTC	128.8
chr7	28248194	28248417	224	AAAAGG	39.8
chr7	30624493	30624701	209	CTTT	50
chr7	43849323	43849585	263	AAAG	65.8
chr7	75049532	75049787	256	CCTT	62
chr7	82489652	82489920	269	CCTT	64
chr7	85940754	85941102	349	GAA	116.3
chr7	91897533	91897790	258	TTTC	64.8
chr7	96751312	96751587	276	TTTC	68.8
chr7	102809559	102809894	336	TTTC	84.2
chr7	105928908	105929116	209	CTCTT	47
chr7	107047682	107048515	834	TCCA	211.2
chr7	112599435	112599652	218	AAAG	54
chr7	127265423	127265822	400	AAGA	100.5
chr7	152705910	152706116	207	TCTT	51.2
chr8	10460595	10460851	257	AAGGA	51.2
chr8	14968586	14968845	260	GATA	64.8
chr8	19366984	19367299	316	TCTT	79.5
chr8	19931728	19932085	358	AGAA	88.5
chr8	25871417	25871667	251	TTCT	62.5
chr8	38833570	38833837	268	TTC	89
chr8	41159950	41160197	248	AAAG	61.5
chr8	47024457	47024694	238	AGAA	61.2
chr8	53383784	53383999	216	TTCT	52.8
chr8	60743023	60743325	303	AAAG	76
chr8	64576270	64576472	203	AGAT	50.2
chr8	69881657	69881966	310	GAAGG	61.8
chr8	70214411	70214634	224	AAAG	57
chr8	74510228	74510507	280	TTCT	68.8
chr8	75357983	75358197	215	TCTT	52.8
chr8	86003055	86003297	243	TCTT	60.5
chr8	95732005	95732217	213	AAAG	53
chr8	97375949	97376394	446	GAA	148.3
chr8	101879065	101879280	216	TCTT	53.8
chr8	109226264	109226713	450	AAAG	111
chr8	118888159	118888373	215	AAAG	53.8
chr8	125357209	125357413	205	AGAA	53.2
chr8	125998461	125998680	220	TTC	72.7
chr9	20032919	20033137	219	AAAG	55
chr9	21138116	21138315	200	TTC	66
chr9	47994698	47994911	214	AAAG	53.5
chr9	81824818	81825047	230	CTTT	56.2
chr9	82638327	82638538	212	TTTC	52.2
chr9	95293886	95294100	215	AAAG	50.8
chr9	96545199	96545411	213	CTTT	53.2
chr9	103788230	103788531	302	AGAA	73.5
chr9	127142153	127142488	336	TTTC	83.8
chr9	131120412	131120671	260	TTCTA	50
chr9	131278538	131278743	206	TTTC	51.2
chr9	147011448	147011797	350	CCAT	87.2
chrX	570950	571318	369	TTCT	90.8
chrX	880870	881145	276	AAGA	69.5
chrX	3665196	3665541	346	CTTT	88.5
chrX	4680125	4680383	259	TCTT	65.2
chrX	5341943	5342315	373	GAAA	95.5
chrX	5356029	5356310	282	AGAA	70.5
chrX	11776309	11776518	210	AGAA	52.8
chrX	23948398	23948618	221	CTGCTG	36.7
chrX	24653742	24653986	245	TTC	81.7
chrX	50892729	50892998	270	TTC	89.7
chrX	67337257	67337569	313	CTTT	77
chrX	85632401	85632642	242	AAAG	59.8
chrX	104570045	104570287	243	AAAG	61.8
chrX	106347502	106347929	428	TTTCC	85
chrX	118957353	118957601	249	AGA	84.3
chrX	122100371	122100617	247	AAGA	63.5
chrX	143432030	143432323	294	AGAA	71.2
