# Supplementary material for: DeepRepeat: direct quantification of short tandem repeats on signal data from nanopore sequencing
Source: Genome Biol. 2022 Apr 28;23:108. doi: 10.1186/s13059-022-02670-6 (PMC9052667; doi:10.1186/s13059-022-02670-6)
Supplement: Supplementary file 3 — Additional file 3: Table S5. Sequencing error statistics of the G4C2 repeat region. [file 13059_2022_2670_MOESM3_ESM.xlsx]

## Sheet: Guppy 3. pCRAmpBE
>contigname:repeat:start:end	discretized range	middle pos	#mismatch	#coverage	mismatch(percentage)
>pCRAmpBE:76:1109:1565	109-159	134	5652	126906	0.0445369
>pCRAmpBE:76:1109:1565	159-209	184	5243	124204	0.0422128
>pCRAmpBE:76:1109:1565	209-259	234	4137	126365	0.0327385
>pCRAmpBE:76:1109:1565	259-309	284	5449	124951	0.0436091
>pCRAmpBE:76:1109:1565	309-359	334	4324	125284	0.0345136
>pCRAmpBE:76:1109:1565	359-409	384	4363	126921	0.0343757
>pCRAmpBE:76:1109:1565	409-459	434	5511	126958	0.0434081
>pCRAmpBE:76:1109:1565	459-509	484	5346	125015	0.0427629
>pCRAmpBE:76:1109:1565	509-559	534	6032	127645	0.0472561
>pCRAmpBE:76:1109:1565	559-609	584	4530	126782	0.0357306
>pCRAmpBE:76:1109:1565	609-659	634	6191	127073	0.04872
>pCRAmpBE:76:1109:1565	659-709	684	6590	127766	0.0515787
>pCRAmpBE:76:1109:1565	709-759	734	6958	128358	0.0542078
>pCRAmpBE:76:1109:1565	759-809	784	5529	131169	0.0421517
>pCRAmpBE:76:1109:1565	809-859	834	7271	131437	0.0553193
>pCRAmpBE:76:1109:1565	859-909	884	6485	129950	0.0499038
>pCRAmpBE:76:1109:1565	909-959	934	6982	131377	0.0531448
>pCRAmpBE:76:1109:1565	959-1009	984	7186	129020	0.0556968
>pCRAmpBE:76:1109:1565	1009-1059	1034	8658	130616	0.0662859
>pCRAmpBE:76:1109:1565	1059-1109	1084	10047	129430	0.077625
>pCRAmpBE:76:1109:1565	1109-1159	1134	11773	130163	0.0904481
>pCRAmpBE:76:1109:1565	1159-1209	1184	13341	130506	0.102225
>pCRAmpBE:76:1109:1565	1209-1259	1234	13499	130420	0.103504
>pCRAmpBE:76:1109:1565	1259-1309	1284	13565	130258	0.104139
>pCRAmpBE:76:1109:1565	1309-1359	1334	13959	131843	0.105876
>pCRAmpBE:76:1109:1565	1359-1409	1384	13341	130240	0.102434
>pCRAmpBE:76:1109:1565	1409-1459	1434	13493	130190	0.103641
>pCRAmpBE:76:1109:1565	1459-1509	1484	13351	130356	0.10242
>pCRAmpBE:76:1109:1565	1509-1559	1534	12825	130156	0.0985356
>pCRAmpBE:76:1109:1565	1559-1609	1584	7787	129544	0.0601109
>pCRAmpBE:76:1109:1565	1609-1659	1634	6636	129451	0.0512626
>pCRAmpBE:76:1109:1565	1659-1709	1684	7027	129887	0.0541009
>pCRAmpBE:76:1109:1565	1709-1759	1734	7887	130218	0.0605677
>pCRAmpBE:76:1109:1565	1759-1809	1784	6962	128893	0.0540138
>pCRAmpBE:76:1109:1565	1809-1859	1834	6822	136001	0.0501614
>pCRAmpBE:76:1109:1565	1859-1909	1884	6925	133794	0.0517587
>pCRAmpBE:76:1109:1565	1909-1959	1934	6132	128269	0.0478058
>pCRAmpBE:76:1109:1565	1959-2009	1984	7237	127843	0.0566085
>pCRAmpBE:76:1109:1565	2009-2059	2034	7199	126407	0.056951
>pCRAmpBE:76:1109:1565	2059-2109	2084	5237	126327	0.0414559
>pCRAmpBE:76:1109:1565	2109-2159	2134	7984	131435	0.0607449
>pCRAmpBE:76:1109:1565	2159-2209	2184	5391	127170	0.0423921
>pCRAmpBE:76:1109:1565	2209-2259	2234	4978	126610	0.0393176
>pCRAmpBE:76:1109:1565	2259-2309	2284	6778	123834	0.0547346
>pCRAmpBE:76:1109:1565	2309-2359	2334	6338	122867	0.0515842
>pCRAmpBE:76:1109:1565	2359-2409	2384	5540	126189	0.0439024
>pCRAmpBE:76:1109:1565	2409-2459	2434	5410	122478	0.0441712
>pCRAmpBE:76:1109:1565	2459-2509	2484	7790	125167	0.0622369
>pCRAmpBE:76:1109:1565	2509-2559	2534	5576	123709	0.0450735
>pCRAmpBE:76:1109:1565	2559-2565	2562	1094	16735	0.065372
>pCRAmpBE:8:1109:1157	109-159	134	14598	283085	0.0515676
>pCRAmpBE:8:1109:1157	159-209	184	12403	281337	0.0440859
>pCRAmpBE:8:1109:1157	209-259	234	9483	279702	0.0339039
>pCRAmpBE:8:1109:1157	259-309	284	12824	285831	0.0448657
>pCRAmpBE:8:1109:1157	309-359	334	10764	281720	0.0382081
>pCRAmpBE:8:1109:1157	359-409	384	10261	278779	0.0368069
>pCRAmpBE:8:1109:1157	409-459	434	13688	281539	0.0486185
>pCRAmpBE:8:1109:1157	459-509	484	12624	282679	0.0446584
>pCRAmpBE:8:1109:1157	509-559	534	13285	286659	0.0463443
>pCRAmpBE:8:1109:1157	559-609	584	11542	282804	0.0408127
>pCRAmpBE:8:1109:1157	609-659	634	17270	286847	0.0602063
>pCRAmpBE:8:1109:1157	659-709	684	16325	283427	0.0575986
>pCRAmpBE:8:1109:1157	709-759	734	16491	284171	0.058032
>pCRAmpBE:8:1109:1157	759-809	784	13868	288740	0.0480294
>pCRAmpBE:8:1109:1157	809-859	834	17614	288301	0.0610959
>pCRAmpBE:8:1109:1157	859-909	884	15659	287775	0.054414
>pCRAmpBE:8:1109:1157	909-959	934	14806	289027	0.051227
>pCRAmpBE:8:1109:1157	959-1009	984	15884	284457	0.0558397
>pCRAmpBE:8:1109:1157	1009-1059	1034	17212	287974	0.0597693
>pCRAmpBE:8:1109:1157	1059-1109	1084	22232	306231	0.0725988
>pCRAmpBE:8:1109:1157	1109-1159	1134	14422	402130	0.035864
>pCRAmpBE:8:1109:1157	1159-1209	1184	15104	318119	0.0474791
>pCRAmpBE:8:1109:1157	1209-1259	1234	17637	287481	0.0613501
>pCRAmpBE:8:1109:1157	1259-1309	1284	15688	288304	0.0544148
>pCRAmpBE:8:1109:1157	1309-1359	1334	19584	288077	0.0679818
>pCRAmpBE:8:1109:1157	1359-1409	1384	13873	285884	0.0485267
>pCRAmpBE:8:1109:1157	1409-1459	1434	14935	287677	0.0519159
>pCRAmpBE:8:1109:1157	1459-1509	1484	17477	292100	0.0598322
>pCRAmpBE:8:1109:1157	1509-1559	1534	16233	287313	0.0564994
>pCRAmpBE:8:1109:1157	1559-1609	1584	15247	290217	0.0525366
>pCRAmpBE:8:1109:1157	1609-1659	1634	17557	283189	0.0619975
>pCRAmpBE:8:1109:1157	1659-1709	1684	12819	283943	0.0451464
>pCRAmpBE:8:1109:1157	1709-1759	1734	18423	282357	0.0652472
>pCRAmpBE:8:1109:1157	1759-1809	1784	12354	282209	0.0437761
>pCRAmpBE:8:1109:1157	1809-1859	1834	13639	281494	0.0484522
>pCRAmpBE:8:1109:1157	1859-1909	1884	16869	284668	0.0592585
>pCRAmpBE:8:1109:1157	1909-1959	1934	13892	279549	0.0496943
>pCRAmpBE:8:1109:1157	1959-2009	1984	12635	281846	0.0448294
>pCRAmpBE:8:1109:1157	2009-2059	2034	16925	284602	0.059469
>pCRAmpBE:8:1109:1157	2059-2109	2084	17801	282796	0.0629464
>pCRAmpBE:8:1109:1157	2109-2157	2133	15519	272823	0.056883

## Sheet: Guppy 3. C9orf72
>contigname:repeat:start:end	discretized range	middle pos	#mismatch	#coverage	mismatch(percentage)
>chr9:15:109946:110036	106946-106996	106971	1246	21576	0.0577494
>chr9:15:109946:110036	106996-107046	107021	1233	21638	0.0569831
>chr9:15:109946:110036	107046-107096	107071	1116	21600	0.0516667
>chr9:15:109946:110036	107096-107146	107121	632	21596	0.0292647
>chr9:15:109946:110036	107146-107196	107171	817	21608	0.0378101
>chr9:15:109946:110036	107196-107246	107221	1244	21739	0.0572243
>chr9:15:109946:110036	107246-107296	107271	991	21803	0.0454525
>chr9:15:109946:110036	107296-107346	107321	874	21580	0.0405005
>chr9:15:109946:110036	107346-107396	107371	913	21536	0.0423941
>chr9:15:109946:110036	107396-107446	107421	729	21542	0.0338409
>chr9:15:109946:110036	107446-107496	107471	944	21993	0.0429227
>chr9:15:109946:110036	107496-107546	107521	701	21605	0.0324462
>chr9:15:109946:110036	107546-107596	107571	704	21788	0.0323114
>chr9:15:109946:110036	107596-107646	107621	618	21912	0.0282037
>chr9:15:109946:110036	107646-107696	107671	613	21726	0.028215
>chr9:15:109946:110036	107696-107746	107721	793	21963	0.0361062
>chr9:15:109946:110036	107746-107796	107771	631	21810	0.0289317
>chr9:15:109946:110036	107796-107846	107821	793	21946	0.0361341
>chr9:15:109946:110036	107846-107896	107871	675	21954	0.0307461
>chr9:15:109946:110036	107896-107946	107921	847	22328	0.0379344
>chr9:15:109946:110036	107946-107996	107971	594	22026	0.0269681
>chr9:15:109946:110036	107996-108046	108021	1026	22297	0.0460152
>chr9:15:109946:110036	108046-108096	108071	660	22427	0.0294288
>chr9:15:109946:110036	108096-108146	108121	586	22160	0.026444
>chr9:15:109946:110036	108146-108196	108171	748	22305	0.0335351
>chr9:15:109946:110036	108196-108246	108221	1078	22467	0.0479815
>chr9:15:109946:110036	108246-108296	108271	923	22204	0.0415691
>chr9:15:109946:110036	108296-108346	108321	709	22256	0.0318566
>chr9:15:109946:110036	108346-108396	108371	855	22526	0.0379561
>chr9:15:109946:110036	108396-108446	108421	597	22240	0.0268435
>chr9:15:109946:110036	108446-108496	108471	737	22546	0.0326887
>chr9:15:109946:110036	108496-108546	108521	898	22274	0.0403161
>chr9:15:109946:110036	108546-108596	108571	873	22525	0.0387569
>chr9:15:109946:110036	108596-108646	108621	737	22537	0.0327018
>chr9:15:109946:110036	108646-108696	108671	785	22638	0.0346762
>chr9:15:109946:110036	108696-108746	108721	829	22545	0.0367709
>chr9:15:109946:110036	108746-108796	108771	755	22467	0.0336048
>chr9:15:109946:110036	108796-108846	108821	779	22636	0.0344142
>chr9:15:109946:110036	108846-108896	108871	619	22834	0.0271087
>chr9:15:109946:110036	108896-108946	108921	547	22658	0.0241416
>chr9:15:109946:110036	108946-108996	108971	1067	22747	0.0469073
>chr9:15:109946:110036	108996-109046	109021	780	22966	0.0339633
>chr9:15:109946:110036	109046-109096	109071	696	22836	0.0304782
>chr9:15:109946:110036	109096-109146	109121	629	22865	0.0275093
>chr9:15:109946:110036	109146-109196	109171	567	22874	0.024788
>chr9:15:109946:110036	109196-109246	109221	718	22962	0.0312691
>chr9:15:109946:110036	109246-109296	109271	895	22965	0.0389723
>chr9:15:109946:110036	109296-109346	109321	1593	23094	0.068979
>chr9:15:109946:110036	109346-109396	109371	801	22952	0.0348989
>chr9:15:109946:110036	109396-109446	109421	1143	23739	0.0481486
>chr9:15:109946:110036	109446-109496	109471	798	23080	0.0345754
>chr9:15:109946:110036	109496-109546	109521	1078	23498	0.0458762
>chr9:15:109946:110036	109546-109596	109571	954	23516	0.0405681
>chr9:15:109946:110036	109596-109646	109621	910	23543	0.0386527
>chr9:15:109946:110036	109646-109696	109671	945	23436	0.0403226
>chr9:15:109946:110036	109696-109746	109721	973	23341	0.0416863
>chr9:15:109946:110036	109746-109796	109771	940	23284	0.0403711
>chr9:15:109946:110036	109796-109846	109821	731	23394	0.0312473
>chr9:15:109946:110036	109846-109896	109871	565	23282	0.0242677
>chr9:15:109946:110036	109896-109946	109921	1054	24771	0.0425498
>chr9:15:109946:110036	109946-109996	109971	1106	26668	0.0414729
>chr9:15:109946:110036	109996-110046	110021	1277	26118	0.0488935
>chr9:15:109946:110036	110046-110096	110071	2027	58016	0.0349386
>chr9:15:109946:110036	110096-110146	110121	1065	24912	0.0427505
>chr9:15:109946:110036	110146-110196	110171	883	23429	0.0376883
>chr9:15:109946:110036	110196-110246	110221	861	23356	0.0368642
>chr9:15:109946:110036	110246-110296	110271	653	23302	0.0280233
>chr9:15:109946:110036	110296-110346	110321	1155	23244	0.0496902
>chr9:15:109946:110036	110346-110396	110371	935	23428	0.0399095
>chr9:15:109946:110036	110396-110446	110421	1183	23384	0.0505901
>chr9:15:109946:110036	110446-110496	110471	1180	23391	0.0504468
>chr9:15:109946:110036	110496-110546	110521	1070	23384	0.0457578
>chr9:15:109946:110036	110546-110596	110571	984	23374	0.0420981
>chr9:15:109946:110036	110596-110646	110621	864	23260	0.0371453
>chr9:15:109946:110036	110646-110696	110671	901	23334	0.0386132
>chr9:15:109946:110036	110696-110746	110721	1235	23350	0.0528908
>chr9:15:109946:110036	110746-110796	110771	854	23195	0.0368183
>chr9:15:109946:110036	110796-110846	110821	832	23026	0.0361331
>chr9:15:109946:110036	110846-110896	110871	1473	23366	0.0630403
>chr9:15:109946:110036	110896-110946	110921	951	23107	0.0411564
>chr9:15:109946:110036	110946-110996	110971	1211	23188	0.0522253
>chr9:15:109946:110036	110996-111046	111021	966	23059	0.0418925
>chr9:15:109946:110036	111046-111096	111071	974	23250	0.0418925
>chr9:15:109946:110036	111096-111146	111121	492	22841	0.0215402
>chr9:15:109946:110036	111146-111196	111171	680	22861	0.029745
>chr9:15:109946:110036	111196-111246	111221	1074	23079	0.0465358
>chr9:15:109946:110036	111246-111296	111271	913	22972	0.039744
>chr9:15:109946:110036	111296-111346	111321	671	22910	0.0292885
>chr9:15:109946:110036	111346-111396	111371	923	22842	0.040408
>chr9:15:109946:110036	111396-111446	111421	781	22743	0.0343402
>chr9:15:109946:110036	111446-111496	111471	685	22780	0.0300702
>chr9:15:109946:110036	111496-111546	111521	744	22881	0.0325161
>chr9:15:109946:110036	111546-111596	111571	1121	23058	0.0486165
>chr9:15:109946:110036	111596-111646	111621	629	22667	0.0277496
>chr9:15:109946:110036	111646-111696	111671	799	22817	0.0350177
>chr9:15:109946:110036	111696-111746	111721	885	22744	0.0389114
>chr9:15:109946:110036	111746-111796	111771	608	22658	0.0268338
>chr9:15:109946:110036	111796-111846	111821	1068	22762	0.0469203
>chr9:15:109946:110036	111846-111896	111871	772	22725	0.0339714
>chr9:15:109946:110036	111896-111946	111921	1215	22822	0.0532381
>chr9:15:109946:110036	111946-111996	111971	699	22526	0.0310308
>chr9:15:109946:110036	111996-112046	112021	939	22600	0.0415487
>chr9:15:109946:110036	112046-112096	112071	972	22703	0.0428137
>chr9:15:109946:110036	112096-112146	112121	640	22507	0.0284356
>chr9:15:109946:110036	112146-112196	112171	610	22646	0.0269363
>chr9:15:109946:110036	112196-112246	112221	551	22588	0.0243935
>chr9:15:109946:110036	112246-112296	112271	745	22495	0.0331185
>chr9:15:109946:110036	112296-112346	112321	673	22437	0.0299951
>chr9:15:109946:110036	112346-112396	112371	799	22339	0.035767
>chr9:15:109946:110036	112396-112446	112421	879	22568	0.038949
>chr9:15:109946:110036	112446-112496	112471	660	22254	0.0296576
>chr9:15:109946:110036	112496-112546	112521	683	22192	0.0307769
>chr9:15:109946:110036	112546-112596	112571	979	22346	0.043811
>chr9:15:109946:110036	112596-112646	112621	641	22251	0.0288077
>chr9:15:109946:110036	112646-112696	112671	335	23307	0.0143734
>chr9:15:109946:110036	112696-112746	112721	990	22199	0.0445966
>chr9:15:109946:110036	112746-112796	112771	499	22200	0.0224775
>chr9:15:109946:110036	112796-112846	112821	469	21925	0.0213911
>chr9:15:109946:110036	112846-112896	112871	672	22058	0.0304651
>chr9:15:109946:110036	112896-112946	112921	587	22224	0.0264129
>chr9:15:109946:110036	112946-112996	112971	679	22010	0.0308496
>chr9:15:109946:110036	112996-113036	113016	530	18018	0.029415
>chr9:800:109946:114746	106946-106996	106971	508	9662	0.0525771
>chr9:800:109946:114746	106996-107046	107021	560	9668	0.057923
>chr9:800:109946:114746	107046-107096	107071	414	9616	0.0430532
>chr9:800:109946:114746	107096-107146	107121	271	9570	0.0283177
>chr9:800:109946:114746	107146-107196	107171	361	9615	0.0375455
>chr9:800:109946:114746	107196-107246	107221	495	9717	0.0509416
>chr9:800:109946:114746	107246-107296	107271	497	9682	0.0513324
>chr9:800:109946:114746	107296-107346	107321	389	9664	0.0402525
>chr9:800:109946:114746	107346-107396	107371	336	9653	0.0348078
>chr9:800:109946:114746	107396-107446	107421	359	9645	0.0372214
>chr9:800:109946:114746	107446-107496	107471	388	9647	0.0402198
>chr9:800:109946:114746	107496-107546	107521	257	9665	0.0265908
>chr9:800:109946:114746	107546-107596	107571	282	9668	0.0291684
>chr9:800:109946:114746	107596-107646	107621	276	9735	0.0283513
>chr9:800:109946:114746	107646-107696	107671	236	9685	0.0243676
>chr9:800:109946:114746	107696-107746	107721	302	9862	0.0306226
>chr9:800:109946:114746	107746-107796	107771	258	9743	0.0264806
>chr9:800:109946:114746	107796-107846	107821	362	9778	0.0370219
>chr9:800:109946:114746	107846-107896	107871	252	9738	0.025878
>chr9:800:109946:114746	107896-107946	107921	288	9835	0.0292832
>chr9:800:109946:114746	107946-107996	107971	267	9720	0.0274691
>chr9:800:109946:114746	107996-108046	108021	423	9800	0.0431633
>chr9:800:109946:114746	108046-108096	108071	277	9801	0.0282624
>chr9:800:109946:114746	108096-108146	108121	223	9718	0.0229471
>chr9:800:109946:114746	108146-108196	108171	294	9806	0.0299816
>chr9:800:109946:114746	108196-108246	108221	389	9831	0.0395687
>chr9:800:109946:114746	108246-108296	108271	331	9710	0.0340886
>chr9:800:109946:114746	108296-108346	108321	259	9757	0.026545
>chr9:800:109946:114746	108346-108396	108371	352	9776	0.0360065
>chr9:800:109946:114746	108396-108446	108421	214	9777	0.0218881
>chr9:800:109946:114746	108446-108496	108471	332	9843	0.0337296
>chr9:800:109946:114746	108496-108546	108521	382	9801	0.0389756
>chr9:800:109946:114746	108546-108596	108571	320	9832	0.0325468
>chr9:800:109946:114746	108596-108646	108621	292	9813	0.0297564
>chr9:800:109946:114746	108646-108696	108671	320	9969	0.0320995
>chr9:800:109946:114746	108696-108746	108721	306	9851	0.0310628
>chr9:800:109946:114746	108746-108796	108771	292	9794	0.0298142
>chr9:800:109946:114746	108796-108846	108821	286	9885	0.0289327
>chr9:800:109946:114746	108846-108896	108871	266	9885	0.0269095
>chr9:800:109946:114746	108896-108946	108921	204	9839	0.0207338
>chr9:800:109946:114746	108946-108996	108971	429	9889	0.0433815
>chr9:800:109946:114746	108996-109046	109021	293	9865	0.029701
>chr9:800:109946:114746	109046-109096	109071	343	10026	0.0342111
>chr9:800:109946:114746	109096-109146	109121	270	10016	0.0269569
>chr9:800:109946:114746	109146-109196	109171	190	9955	0.0190859
>chr9:800:109946:114746	109196-109246	109221	325	10070	0.0322741
>chr9:800:109946:114746	109246-109296	109271	369	10035	0.0367713
>chr9:800:109946:114746	109296-109346	109321	548	10045	0.0545545
>chr9:800:109946:114746	109346-109396	109371	289	10064	0.0287162
>chr9:800:109946:114746	109396-109446	109421	482	10070	0.0478649
>chr9:800:109946:114746	109446-109496	109471	374	10057	0.037188
>chr9:800:109946:114746	109496-109546	109521	431	10254	0.0420324
>chr9:800:109946:114746	109546-109596	109571	374	10157	0.0368219
>chr9:800:109946:114746	109596-109646	109621	415	10223	0.0405947
>chr9:800:109946:114746	109646-109696	109671	396	10203	0.0388121
>chr9:800:109946:114746	109696-109746	109721	373	10154	0.0367343
>chr9:800:109946:114746	109746-109796	109771	394	10172	0.0387338
>chr9:800:109946:114746	109796-109846	109821	288	10155	0.0283604
>chr9:800:109946:114746	109846-109896	109871	174	10116	0.0172005
>chr9:800:109946:114746	109896-109946	109921	370	10156	0.0364317
>chr9:800:109946:114746	109946-109996	109971	773	10296	0.0750777
>chr9:800:109946:114746	109996-110046	110021	836	10366	0.0806483
>chr9:800:109946:114746	110046-110096	110071	930	10375	0.0896386
>chr9:800:109946:114746	110096-110146	110121	848	10387	0.0816405
>chr9:800:109946:114746	110146-110196	110171	850	10316	0.0823963
>chr9:800:109946:114746	110196-110246	110221	888	10353	0.0857722
>chr9:800:109946:114746	110246-110296	110271	927	10440	0.0887931
>chr9:800:109946:114746	110296-110346	110321	853	10352	0.0823995
>chr9:800:109946:114746	110346-110396	110371	743	10273	0.0723255
>chr9:800:109946:114746	110396-110446	110421	805	10360	0.0777027
>chr9:800:109946:114746	110446-110496	110471	733	10319	0.071034
>chr9:800:109946:114746	110496-110546	110521	805	10308	0.0780947
>chr9:800:109946:114746	110546-110596	110571	791	10356	0.0763808
>chr9:800:109946:114746	110596-110646	110621	771	10331	0.0746298
>chr9:800:109946:114746	110646-110696	110671	771	10511	0.0733517
>chr9:800:109946:114746	110696-110746	110721	754	10304	0.0731755
>chr9:800:109946:114746	110746-110796	110771	753	10265	0.0733561
>chr9:800:109946:114746	110796-110846	110821	705	10253	0.0687604
>chr9:800:109946:114746	110846-110896	110871	822	10315	0.0796898
>chr9:800:109946:114746	110896-110946	110921	777	10320	0.0752907
>chr9:800:109946:114746	110946-110996	110971	755	10230	0.0738025
>chr9:800:109946:114746	110996-111046	111021	759	10299	0.0736965
>chr9:800:109946:114746	111046-111096	111071	751	10273	0.0731043
>chr9:800:109946:114746	111096-111146	111121	713	10217	0.0697857
>chr9:800:109946:114746	111146-111196	111171	768	10231	0.075066
>chr9:800:109946:114746	111196-111246	111221	744	10226	0.0727557
>chr9:800:109946:114746	111246-111296	111271	792	10256	0.0772231
>chr9:800:109946:114746	111296-111346	111321	797	10228	0.0779233
>chr9:800:109946:114746	111346-111396	111371	786	10232	0.0768178
>chr9:800:109946:114746	111396-111446	111421	719	10210	0.0704212
>chr9:800:109946:114746	111446-111496	111471	767	10240	0.0749023
>chr9:800:109946:114746	111496-111546	111521	754	10239	0.07364
>chr9:800:109946:114746	111546-111596	111571	788	10274	0.0766985
>chr9:800:109946:114746	111596-111646	111621	809	10214	0.079205
>chr9:800:109946:114746	111646-111696	111671	722	10233	0.070556
>chr9:800:109946:114746	111696-111746	111721	770	10216	0.075372
>chr9:800:109946:114746	111746-111796	111771	839	10239	0.0819416
>chr9:800:109946:114746	111796-111846	111821	800	10259	0.0779803
>chr9:800:109946:114746	111846-111896	111871	790	10268	0.0769381
>chr9:800:109946:114746	111896-111946	111921	804	10274	0.0782558
>chr9:800:109946:114746	111946-111996	111971	869	10257	0.0847226
>chr9:800:109946:114746	111996-112046	112021	839	10215	0.0821341
>chr9:800:109946:114746	112046-112096	112071	893	10241	0.0871985
>chr9:800:109946:114746	112096-112146	112121	863	10196	0.084641
>chr9:800:109946:114746	112146-112196	112171	797	10232	0.0778929
>chr9:800:109946:114746	112196-112246	112221	880	10272	0.0856698
>chr9:800:109946:114746	112246-112296	112271	847	10216	0.0829092
>chr9:800:109946:114746	112296-112346	112321	832	10235	0.0812897
>chr9:800:109946:114746	112346-112396	112371	868	10305	0.084231
>chr9:800:109946:114746	112396-112446	112421	787	10276	0.0765862
>chr9:800:109946:114746	112446-112496	112471	850	10279	0.0826929
>chr9:800:109946:114746	112496-112546	112521	936	10247	0.0913438
>chr9:800:109946:114746	112546-112596	112571	897	10232	0.0876661
>chr9:800:109946:114746	112596-112646	112621	918	10241	0.0896397
>chr9:800:109946:114746	112646-112696	112671	917	10283	0.0891763
>chr9:800:109946:114746	112696-112746	112721	874	10226	0.0854684
>chr9:800:109946:114746	112746-112796	112771	941	10261	0.0917065
>chr9:800:109946:114746	112796-112846	112821	923	10264	0.089926
>chr9:800:109946:114746	112846-112896	112871	860	10249	0.0839106
>chr9:800:109946:114746	112896-112946	112921	910	10268	0.0886249
>chr9:800:109946:114746	112946-112996	112971	965	10246	0.0941831
>chr9:800:109946:114746	112996-113046	113021	994	10308	0.09643
>chr9:800:109946:114746	113046-113096	113071	874	10258	0.0852018
>chr9:800:109946:114746	113096-113146	113121	876	10232	0.0856138
>chr9:800:109946:114746	113146-113196	113171	863	10248	0.0842116
>chr9:800:109946:114746	113196-113246	113221	905	10223	0.0885259
>chr9:800:109946:114746	113246-113296	113271	910	10271	0.088599
>chr9:800:109946:114746	113296-113346	113321	875	10260	0.0852827
>chr9:800:109946:114746	113346-113396	113371	888	10603	0.0837499
>chr9:800:109946:114746	113396-113446	113421	904	10279	0.0879463
>chr9:800:109946:114746	113446-113496	113471	885	10229	0.0865187
>chr9:800:109946:114746	113496-113546	113521	870	10232	0.0850274
>chr9:800:109946:114746	113546-113596	113571	945	10196	0.0926834
>chr9:800:109946:114746	113596-113646	113621	926	10281	0.0900691
>chr9:800:109946:114746	113646-113696	113671	836	10211	0.0818725
>chr9:800:109946:114746	113696-113746	113721	906	10231	0.0885544
>chr9:800:109946:114746	113746-113796	113771	839	10181	0.0824084
>chr9:800:109946:114746	113796-113846	113821	830	10310	0.0805044
>chr9:800:109946:114746	113846-113896	113871	898	10208	0.0879702
>chr9:800:109946:114746	113896-113946	113921	921	10238	0.089959
>chr9:800:109946:114746	113946-113996	113971	847	10256	0.0825858
>chr9:800:109946:114746	113996-114046	114021	919	10230	0.0898338
>chr9:800:109946:114746	114046-114096	114071	900	10221	0.088054
>chr9:800:109946:114746	114096-114146	114121	945	10300	0.0917476
>chr9:800:109946:114746	114146-114196	114171	958	10424	0.0919033
>chr9:800:109946:114746	114196-114246	114221	879	10241	0.0858315
>chr9:800:109946:114746	114246-114296	114271	902	10188	0.0885355
>chr9:800:109946:114746	114296-114346	114321	952	10249	0.0928871
>chr9:800:109946:114746	114346-114396	114371	937	10210	0.0917728
>chr9:800:109946:114746	114396-114446	114421	966	10232	0.0944097
>chr9:800:109946:114746	114446-114496	114471	903	10236	0.0882181
>chr9:800:109946:114746	114496-114546	114521	881	10181	0.0865337
>chr9:800:109946:114746	114546-114596	114571	960	10222	0.0939151
>chr9:800:109946:114746	114596-114646	114621	1000	10197	0.0980681
>chr9:800:109946:114746	114646-114696	114671	911	10325	0.0882324
>chr9:800:109946:114746	114696-114746	114721	822	10186	0.080699
>chr9:800:109946:114746	114746-114796	114771	794	10338	0.076804
>chr9:800:109946:114746	114796-114846	114821	507	10295	0.0492472
>chr9:800:109946:114746	114846-114896	114871	349	10151	0.0343808
>chr9:800:109946:114746	114896-114946	114921	314	10180	0.0308448
>chr9:800:109946:114746	114946-114996	114971	221	10137	0.0218013
>chr9:800:109946:114746	114996-115046	115021	410	10149	0.0403981
>chr9:800:109946:114746	115046-115096	115071	381	10142	0.0375666
>chr9:800:109946:114746	115096-115146	115121	447	10182	0.043901
>chr9:800:109946:114746	115146-115196	115171	446	10241	0.0435504
>chr9:800:109946:114746	115196-115246	115221	427	10191	0.0418997
>chr9:800:109946:114746	115246-115296	115271	427	10204	0.0418463
>chr9:800:109946:114746	115296-115346	115321	340	10164	0.0334514
>chr9:800:109946:114746	115346-115396	115371	342	10156	0.0336747
>chr9:800:109946:114746	115396-115446	115421	452	10200	0.0443137
>chr9:800:109946:114746	115446-115496	115471	363	10132	0.0358271
>chr9:800:109946:114746	115496-115546	115521	360	10113	0.0355977
>chr9:800:109946:114746	115546-115596	115571	591	10301	0.0573731
>chr9:800:109946:114746	115596-115646	115621	329	10123	0.0325002
>chr9:800:109946:114746	115646-115696	115671	439	10102	0.0434567
>chr9:800:109946:114746	115696-115746	115721	352	10070	0.0349553
>chr9:800:109946:114746	115746-115796	115771	462	10159	0.0454769
>chr9:800:109946:114746	115796-115846	115821	151	10102	0.0149475
>chr9:800:109946:114746	115846-115896	115871	258	9979	0.0258543
>chr9:800:109946:114746	115896-115946	115921	472	10065	0.0468952
>chr9:800:109946:114746	115946-115996	115971	345	10087	0.0342024
>chr9:800:109946:114746	115996-116046	116021	277	10039	0.0275924
>chr9:800:109946:114746	116046-116096	116071	286	9946	0.0287553
>chr9:800:109946:114746	116096-116146	116121	346	9959	0.0347424
>chr9:800:109946:114746	116146-116196	116171	342	9956	0.0343511
>chr9:800:109946:114746	116196-116246	116221	314	9951	0.0315546
>chr9:800:109946:114746	116246-116296	116271	441	10010	0.0440559
>chr9:800:109946:114746	116296-116346	116321	269	9908	0.0271498
>chr9:800:109946:114746	116346-116396	116371	263	9906	0.0265496
>chr9:800:109946:114746	116396-116446	116421	377	9983	0.0377642
>chr9:800:109946:114746	116446-116496	116471	221	9938	0.0222379
>chr9:800:109946:114746	116496-116546	116521	382	9974	0.0382996
>chr9:800:109946:114746	116546-116596	116571	277	9890	0.0280081
>chr9:800:109946:114746	116596-116646	116621	651	9948	0.0654403
>chr9:800:109946:114746	116646-116696	116671	310	9890	0.0313448
>chr9:800:109946:114746	116696-116746	116721	335	9873	0.0339309
>chr9:800:109946:114746	116746-116796	116771	423	9971	0.042423
>chr9:800:109946:114746	116796-116846	116821	250	9832	0.0254272
>chr9:800:109946:114746	116846-116896	116871	255	9875	0.0258228
>chr9:800:109946:114746	116896-116946	116921	154	9740	0.0158111
>chr9:800:109946:114746	116946-116996	116971	193	9777	0.0197402
>chr9:800:109946:114746	116996-117046	117021	237	9641	0.0245825
>chr9:800:109946:114746	117046-117096	117071	304	9690	0.0313725
>chr9:800:109946:114746	117096-117146	117121	297	9652	0.0307708
>chr9:800:109946:114746	117146-117196	117171	274	9655	0.0283791
>chr9:800:109946:114746	117196-117246	117221	254	9637	0.0263568
>chr9:800:109946:114746	117246-117296	117271	214	9599	0.022294
>chr9:800:109946:114746	117296-117346	117321	369	9618	0.0383656
>chr9:800:109946:114746	117346-117396	117371	105	9862	0.0106469
>chr9:800:109946:114746	117396-117446	117421	343	9747	0.0351903
>chr9:800:109946:114746	117446-117496	117471	214	9529	0.0224578
>chr9:800:109946:114746	117496-117546	117521	142	9462	0.0150074
>chr9:800:109946:114746	117546-117596	117571	211	9436	0.0223612
>chr9:800:109946:114746	117596-117646	117621	275	9513	0.0289078
>chr9:800:109946:114746	117646-117696	117671	299	9518	0.0314142
>chr9:800:109946:114746	117696-117746	117721	233	9460	0.02463
>chr9:800:109946:114746	117746-117746	117746	1	192	0.00520833

## Sheet: Guppy 5. pCRAmpBE
>contigname:repeat:start:end	discretized range	middle pos	#mismatch	#coverage	mismatch(percentage)
>pCRAmpBE:76:1109:1565	0-100	50	5367	372797	0.0143966
>pCRAmpBE:76:1109:1565	100-200	150	5856	217132	0.0269698
>pCRAmpBE:76:1109:1565	200-300	250	4309	215050	0.0200372
>pCRAmpBE:76:1109:1565	300-400	350	4108	216154	0.019005
>pCRAmpBE:76:1109:1565	400-500	450	5159	218023	0.0236626
>pCRAmpBE:76:1109:1565	500-600	550	6059	218987	0.0276683
>pCRAmpBE:76:1109:1565	600-700	650	8058	220674	0.0365154
>pCRAmpBE:76:1109:1565	700-800	750	6968	222392	0.0313321
>pCRAmpBE:76:1109:1565	800-900	850	8755	224288	0.0390346
>pCRAmpBE:76:1109:1565	900-1000	950	6726	223201	0.0301343
>pCRAmpBE:76:1109:1565	1000-1100	1050	11427	223356	0.0511605
>pCRAmpBE:76:1109:1565	1100-1200	1150	8677	221859	0.0391104
>pCRAmpBE:76:1109:1565	1200-1300	1250	10233	221101	0.046282
>pCRAmpBE:76:1109:1565	1300-1400	1350	11046	223530	0.0494162
>pCRAmpBE:76:1109:1565	1400-1500	1450	10552	221444	0.0476509
>pCRAmpBE:76:1109:1565	1500-1600	1550	9756	223510	0.0436491
>pCRAmpBE:76:1109:1565	1600-1700	1650	8080	222831	0.0362607
>pCRAmpBE:76:1109:1565	1700-1800	1750	8764	222939	0.0393112
>pCRAmpBE:76:1109:1565	1800-1900	1850	6695	227320	0.0294519
>pCRAmpBE:76:1109:1565	1900-2000	1950	5905	223715	0.0263952
>pCRAmpBE:76:1109:1565	2000-2100	2050	7442	217588	0.0342023
>pCRAmpBE:76:1109:1565	2100-2200	2150	7086	224234	0.0316009
>pCRAmpBE:76:1109:1565	2200-2300	2250	6401	214498	0.0298418
>pCRAmpBE:76:1109:1565	2300-2400	2350	6518	213288	0.0305596
>pCRAmpBE:76:1109:1565	2400-2500	2450	8312	214955	0.0386686
>pCRAmpBE:76:1109:1565	2500-2600	2550	8459	212754	0.0397595
>pCRAmpBE:76:1109:1565	2600-2700	2650	5995	207223	0.0289302
>pCRAmpBE:76:1109:1565	2700-2800	2750	5469	208984	0.0261695
>pCRAmpBE:76:1109:1565	2800-2900	2850	5649	204172	0.0276678
>pCRAmpBE:76:1109:1565	2900-3000	2950	5427	203244	0.0267019
>pCRAmpBE:76:1109:1565	3000-3100	3050	5990	201298	0.0297569
>pCRAmpBE:76:1109:1565	3100-3200	3150	5585	201059	0.0277779
>pCRAmpBE:76:1109:1565	3200-3300	3250	5396	202741	0.0266152
>pCRAmpBE:76:1109:1565	3300-3350	3325	1610	234049	0.0068789
>pCRAmpBE:8:1109:1157	0-100	50	8350	560698	0.0148922
>pCRAmpBE:8:1109:1157	100-200	150	9364	331560	0.0282422
>pCRAmpBE:8:1109:1157	200-300	250	6693	327588	0.0204312
>pCRAmpBE:8:1109:1157	300-400	350	7059	327807	0.021534
>pCRAmpBE:8:1109:1157	400-500	450	8015	330189	0.024274
>pCRAmpBE:8:1109:1157	500-600	550	9790	332887	0.0294094
>pCRAmpBE:8:1109:1157	600-700	650	12800	334484	0.0382679
>pCRAmpBE:8:1109:1157	700-800	750	10910	336842	0.0323891
>pCRAmpBE:8:1109:1157	800-900	850	12770	337151	0.0378762
>pCRAmpBE:8:1109:1157	900-1000	950	9220	335975	0.0274425
>pCRAmpBE:8:1109:1157	1000-1100	1050	14358	336276	0.0426971
>pCRAmpBE:8:1109:1157	1100-1200	1150	10524	416807	0.0252491
>pCRAmpBE:8:1109:1157	1200-1300	1250	12272	336995	0.036416
>pCRAmpBE:8:1109:1157	1300-1400	1350	12041	336393	0.0357944
>pCRAmpBE:8:1109:1157	1400-1500	1450	10576	339053	0.0311928
>pCRAmpBE:8:1109:1157	1500-1600	1550	10004	338839	0.0295243
>pCRAmpBE:8:1109:1157	1600-1700	1650	11003	332081	0.0331335
>pCRAmpBE:8:1109:1157	1700-1800	1750	9865	330443	0.0298539
>pCRAmpBE:8:1109:1157	1800-1900	1850	11475	331579	0.0346071
>pCRAmpBE:8:1109:1157	1900-2000	1950	10132	328074	0.0308833
>pCRAmpBE:8:1109:1157	2000-2100	2050	13754	333262	0.0412708
>pCRAmpBE:8:1109:1157	2100-2200	2150	13114	326652	0.0401467
>pCRAmpBE:8:1109:1157	2200-2300	2250	9009	323125	0.0278809
>pCRAmpBE:8:1109:1157	2300-2400	2350	9291	320702	0.0289708
>pCRAmpBE:8:1109:1157	2400-2500	2450	9533	326230	0.0292217
>pCRAmpBE:8:1109:1157	2500-2600	2550	10003	319660	0.0312926
>pCRAmpBE:8:1109:1157	2600-2700	2650	9012	316175	0.0285032
>pCRAmpBE:8:1109:1157	2700-2800	2750	9377	323529	0.0289835
>pCRAmpBE:8:1109:1157	2800-2900	2850	9435	315054	0.0299472
>pCRAmpBE:8:1109:1157	2900-2942	2921	1797	323348	0.00555748

## Sheet: Guppy 5. C9orf72
>contigname:repeat:start:end	discretized range	middle pos	#mismatch	#coverage	mismatch(percentage)
>chr9:15:109946:110036	106946-106996	106971	716	17702	0.0404474
>chr9:15:109946:110036	106996-107046	107021	890	17762	0.050107
>chr9:15:109946:110036	107046-107096	107071	769	17720	0.0433973
>chr9:15:109946:110036	107096-107146	107121	354	17692	0.020009
>chr9:15:109946:110036	107146-107196	107171	486	17694	0.0274669
>chr9:15:109946:110036	107196-107246	107221	778	17787	0.0437398
>chr9:15:109946:110036	107246-107296	107271	748	18426	0.0405948
>chr9:15:109946:110036	107296-107346	107321	653	17874	0.0365335
>chr9:15:109946:110036	107346-107396	107371	505	17751	0.0284491
>chr9:15:109946:110036	107396-107446	107421	605	17761	0.0340634
>chr9:15:109946:110036	107446-107496	107471	562	17899	0.0313984
>chr9:15:109946:110036	107496-107546	107521	414	17777	0.0232885
>chr9:15:109946:110036	107546-107596	107571	427	17927	0.0238188
>chr9:15:109946:110036	107596-107646	107621	422	18120	0.0232892
>chr9:15:109946:110036	107646-107696	107671	376	17935	0.0209646
>chr9:15:109946:110036	107696-107746	107721	516	18012	0.0286476
>chr9:15:109946:110036	107746-107796	107771	352	17993	0.0195632
>chr9:15:109946:110036	107796-107846	107821	465	18101	0.0256892
>chr9:15:109946:110036	107846-107896	107871	393	18109	0.0217019
>chr9:15:109946:110036	107896-107946	107921	457	18393	0.0248464
>chr9:15:109946:110036	107946-107996	107971	316	18179	0.0173827
>chr9:15:109946:110036	107996-108046	108021	754	18282	0.0412428
>chr9:15:109946:110036	108046-108096	108071	301	18351	0.0164024
>chr9:15:109946:110036	108096-108146	108121	264	18174	0.0145262
>chr9:15:109946:110036	108146-108196	108171	454	18273	0.0248454
>chr9:15:109946:110036	108196-108246	108221	604	18458	0.0327229
>chr9:15:109946:110036	108246-108296	108271	638	18277	0.0349073
>chr9:15:109946:110036	108296-108346	108321	420	18293	0.0229596
>chr9:15:109946:110036	108346-108396	108371	522	18345	0.0284546
>chr9:15:109946:110036	108396-108446	108421	327	18259	0.017909
>chr9:15:109946:110036	108446-108496	108471	557	18421	0.0302372
>chr9:15:109946:110036	108496-108546	108521	684	18403	0.0371679
>chr9:15:109946:110036	108546-108596	108571	521	18436	0.0282599
>chr9:15:109946:110036	108596-108646	108621	435	18523	0.0234843
>chr9:15:109946:110036	108646-108696	108671	518	18438	0.0280942
>chr9:15:109946:110036	108696-108746	108721	499	18461	0.02703
>chr9:15:109946:110036	108746-108796	108771	446	18455	0.0241669
>chr9:15:109946:110036	108796-108846	108821	447	18519	0.0241374
>chr9:15:109946:110036	108846-108896	108871	409	18638	0.0219444
>chr9:15:109946:110036	108896-108946	108921	363	18574	0.0195434
>chr9:15:109946:110036	108946-108996	108971	706	18683	0.0377884
>chr9:15:109946:110036	108996-109046	109021	477	19170	0.0248826
>chr9:15:109946:110036	109046-109096	109071	480	18779	0.0255605
>chr9:15:109946:110036	109096-109146	109121	402	18831	0.0213478
>chr9:15:109946:110036	109146-109196	109171	314	18841	0.0166658
>chr9:15:109946:110036	109196-109246	109221	398	18789	0.0211826
>chr9:15:109946:110036	109246-109296	109271	551	18992	0.0290122
>chr9:15:109946:110036	109296-109346	109321	1035	19021	0.0544135
>chr9:15:109946:110036	109346-109396	109371	471	18919	0.0248956
>chr9:15:109946:110036	109396-109446	109421	811	19023	0.0426326
>chr9:15:109946:110036	109446-109496	109471	633	18957	0.0333914
>chr9:15:109946:110036	109496-109546	109521	690	19166	0.0360013
>chr9:15:109946:110036	109546-109596	109571	539	19122	0.0281874
>chr9:15:109946:110036	109596-109646	109621	586	19177	0.0305574
>chr9:15:109946:110036	109646-109696	109671	585	19097	0.0306331
>chr9:15:109946:110036	109696-109746	109721	505	19098	0.0264426
>chr9:15:109946:110036	109746-109796	109771	565	19111	0.0295641
>chr9:15:109946:110036	109796-109846	109821	468	19137	0.0244552
>chr9:15:109946:110036	109846-109896	109871	370	19058	0.0194144
>chr9:15:109946:110036	109896-109946	109921	518	19928	0.0259936
>chr9:15:109946:110036	109946-109996	109971	595	20988	0.0283495
>chr9:15:109946:110036	109996-110046	110021	784	20906	0.0375012
>chr9:15:109946:110036	110046-110096	110071	1207	50530	0.0238868
>chr9:15:109946:110036	110096-110146	110121	532	20001	0.0265987
>chr9:15:109946:110036	110146-110196	110171	582	19185	0.0303362
>chr9:15:109946:110036	110196-110246	110221	540	19141	0.0282117
>chr9:15:109946:110036	110246-110296	110271	462	19119	0.0241644
>chr9:15:109946:110036	110296-110346	110321	666	19027	0.0350029
>chr9:15:109946:110036	110346-110396	110371	589	19248	0.0306006
>chr9:15:109946:110036	110396-110446	110421	706	19045	0.0370701
>chr9:15:109946:110036	110446-110496	110471	685	19139	0.0357908
>chr9:15:109946:110036	110496-110546	110521	714	19132	0.0373197
>chr9:15:109946:110036	110546-110596	110571	677	19084	0.0354747
>chr9:15:109946:110036	110596-110646	110621	445	19005	0.0234149
>chr9:15:109946:110036	110646-110696	110671	542	19050	0.0284514
>chr9:15:109946:110036	110696-110746	110721	863	19109	0.045162
>chr9:15:109946:110036	110746-110796	110771	514	18931	0.0271512
>chr9:15:109946:110036	110796-110846	110821	493	18876	0.0261178
>chr9:15:109946:110036	110846-110896	110871	1007	19127	0.0526481
>chr9:15:109946:110036	110896-110946	110921	679	18943	0.0358444
>chr9:15:109946:110036	110946-110996	110971	928	19118	0.0485406
>chr9:15:109946:110036	110996-111046	111021	544	18865	0.0288365
>chr9:15:109946:110036	111046-111096	111071	599	19253	0.031112
>chr9:15:109946:110036	111096-111146	111121	319	18682	0.0170753
>chr9:15:109946:110036	111146-111196	111171	337	18701	0.0180204
>chr9:15:109946:110036	111196-111246	111221	839	18900	0.0443915
>chr9:15:109946:110036	111246-111296	111271	602	18847	0.0319414
>chr9:15:109946:110036	111296-111346	111321	424	18800	0.0225532
>chr9:15:109946:110036	111346-111396	111371	608	18811	0.0323215
>chr9:15:109946:110036	111396-111446	111421	447	18683	0.0239255
>chr9:15:109946:110036	111446-111496	111471	439	18685	0.0234948
>chr9:15:109946:110036	111496-111546	111521	495	18742	0.0264113
>chr9:15:109946:110036	111546-111596	111571	816	18873	0.0432364
>chr9:15:109946:110036	111596-111646	111621	318	18556	0.0171373
>chr9:15:109946:110036	111646-111696	111671	545	18623	0.0292649
>chr9:15:109946:110036	111696-111746	111721	663	18706	0.0354432
>chr9:15:109946:110036	111746-111796	111771	419	18647	0.0224701
>chr9:15:109946:110036	111796-111846	111821	591	18621	0.0317384
>chr9:15:109946:110036	111846-111896	111871	321	18438	0.0174097
>chr9:15:109946:110036	111896-111946	111921	559	18761	0.0297959
>chr9:15:109946:110036	111946-111996	111971	149	18317	0.00813452
>chr9:15:109946:110036	111996-112046	112021	498	18404	0.0270593
>chr9:15:109946:110036	112046-112096	112071	338	18511	0.0182594
>chr9:15:109946:110036	112096-112146	112121	472	18591	0.0253886
>chr9:15:109946:110036	112146-112196	112171	411	18701	0.0219774
>chr9:15:109946:110036	112196-112246	112221	314	18536	0.01694
>chr9:15:109946:110036	112246-112296	112271	371	18394	0.0201696
>chr9:15:109946:110036	112296-112346	112321	399	18450	0.021626
>chr9:15:109946:110036	112346-112396	112371	453	18388	0.0246356
>chr9:15:109946:110036	112396-112446	112421	566	18440	0.0306941
>chr9:15:109946:110036	112446-112496	112471	394	18282	0.0215513
>chr9:15:109946:110036	112496-112546	112521	405	18266	0.0221723
>chr9:15:109946:110036	112546-112596	112571	704	18393	0.0382754
>chr9:15:109946:110036	112596-112646	112621	379	18315	0.0206934
>chr9:15:109946:110036	112646-112696	112671	133	19446	0.00683945
>chr9:15:109946:110036	112696-112746	112721	252	18074	0.0139427
>chr9:15:109946:110036	112746-112796	112771	104	18118	0.00574015
>chr9:15:109946:110036	112796-112846	112821	148	17910	0.00826354
>chr9:15:109946:110036	112846-112896	112871	189	17963	0.0105216
>chr9:15:109946:110036	112896-112946	112921	141	17946	0.0078569
>chr9:15:109946:110036	112946-112996	112971	223	18005	0.0123854
>chr9:15:109946:110036	112996-113036	113016	320	14843	0.021559
>chr9:800:109946:114746	106946-106996	106971	148	3218	0.0459913
>chr9:800:109946:114746	106996-107046	107021	140	3231	0.0433302
>chr9:800:109946:114746	107046-107096	107071	139	3202	0.0434104
>chr9:800:109946:114746	107096-107146	107121	57	3185	0.0178964
>chr9:800:109946:114746	107146-107196	107171	86	3214	0.0267579
>chr9:800:109946:114746	107196-107246	107221	150	3218	0.0466128
>chr9:800:109946:114746	107246-107296	107271	131	3222	0.040658
>chr9:800:109946:114746	107296-107346	107321	96	3215	0.02986
>chr9:800:109946:114746	107346-107396	107371	74	3186	0.0232266
>chr9:800:109946:114746	107396-107446	107421	77	3191	0.0241304
>chr9:800:109946:114746	107446-107496	107471	92	3194	0.028804
>chr9:800:109946:114746	107496-107546	107521	60	3202	0.0187383
>chr9:800:109946:114746	107546-107596	107571	65	3197	0.0203316
>chr9:800:109946:114746	107596-107646	107621	87	3200	0.0271875
>chr9:800:109946:114746	107646-107696	107671	73	3198	0.0228268
>chr9:800:109946:114746	107696-107746	107721	103	3213	0.0320573
>chr9:800:109946:114746	107746-107796	107771	62	3193	0.0194175
>chr9:800:109946:114746	107796-107846	107821	76	3223	0.0235805
>chr9:800:109946:114746	107846-107896	107871	58	3210	0.0180685
>chr9:800:109946:114746	107896-107946	107921	67	3215	0.0208398
>chr9:800:109946:114746	107946-107996	107971	55	3197	0.0172036
>chr9:800:109946:114746	107996-108046	108021	131	3205	0.0408736
>chr9:800:109946:114746	108046-108096	108071	47	3197	0.0147013
>chr9:800:109946:114746	108096-108146	108121	45	3189	0.014111
>chr9:800:109946:114746	108146-108196	108171	96	3204	0.0299625
>chr9:800:109946:114746	108196-108246	108221	115	3224	0.03567
>chr9:800:109946:114746	108246-108296	108271	104	3202	0.0324797
>chr9:800:109946:114746	108296-108346	108321	72	3181	0.0226344
>chr9:800:109946:114746	108346-108396	108371	76	3217	0.0236245
>chr9:800:109946:114746	108396-108446	108421	38	3269	0.0116243
>chr9:800:109946:114746	108446-108496	108471	84	3257	0.0257906
>chr9:800:109946:114746	108496-108546	108521	96	3250	0.0295385
>chr9:800:109946:114746	108546-108596	108571	68	3258	0.0208717
>chr9:800:109946:114746	108596-108646	108621	77	3243	0.0237434
>chr9:800:109946:114746	108646-108696	108671	85	3269	0.0260018
>chr9:800:109946:114746	108696-108746	108721	83	3232	0.0256807
>chr9:800:109946:114746	108746-108796	108771	79	3238	0.0243978
>chr9:800:109946:114746	108796-108846	108821	74	3250	0.0227692
>chr9:800:109946:114746	108846-108896	108871	77	3248	0.0237069
>chr9:800:109946:114746	108896-108946	108921	49	3257	0.0150445
>chr9:800:109946:114746	108946-108996	108971	149	3249	0.0458603
>chr9:800:109946:114746	108996-109046	109021	66	3263	0.0202268
>chr9:800:109946:114746	109046-109096	109071	85	3362	0.0252826
>chr9:800:109946:114746	109096-109146	109121	77	3373	0.0228283
>chr9:800:109946:114746	109146-109196	109171	54	3355	0.0160954
>chr9:800:109946:114746	109196-109246	109221	81	3454	0.0234511
>chr9:800:109946:114746	109246-109296	109271	82	3408	0.024061
>chr9:800:109946:114746	109296-109346	109321	172	3420	0.0502924
>chr9:800:109946:114746	109346-109396	109371	68	3417	0.0199005
>chr9:800:109946:114746	109396-109446	109421	147	3398	0.0432607
>chr9:800:109946:114746	109446-109496	109471	113	3412	0.0331184
>chr9:800:109946:114746	109496-109546	109521	110	3526	0.0311968
>chr9:800:109946:114746	109546-109596	109571	93	3462	0.0268631
>chr9:800:109946:114746	109596-109646	109621	105	3529	0.0297535
>chr9:800:109946:114746	109646-109696	109671	111	3487	0.0318325
>chr9:800:109946:114746	109696-109746	109721	92	3446	0.0266976
>chr9:800:109946:114746	109746-109796	109771	94	3495	0.0268956
>chr9:800:109946:114746	109796-109846	109821	71	3466	0.0204847
>chr9:800:109946:114746	109846-109896	109871	58	3441	0.0168556
>chr9:800:109946:114746	109896-109946	109921	106	3458	0.0306536
>chr9:800:109946:114746	109946-109996	109971	244	3457	0.0705814
>chr9:800:109946:114746	109996-110046	110021	276	3458	0.0798149
>chr9:800:109946:114746	110046-110096	110071	291	3462	0.0840555
>chr9:800:109946:114746	110096-110146	110121	294	3460	0.0849711
>chr9:800:109946:114746	110146-110196	110171	282	3445	0.0818578
>chr9:800:109946:114746	110196-110246	110221	353	3462	0.101964
>chr9:800:109946:114746	110246-110296	110271	314	3467	0.0905682
>chr9:800:109946:114746	110296-110346	110321	300	3467	0.0865301
>chr9:800:109946:114746	110346-110396	110371	308	3448	0.0893271
>chr9:800:109946:114746	110396-110446	110421	312	3444	0.0905923
>chr9:800:109946:114746	110446-110496	110471	303	3459	0.0875976
>chr9:800:109946:114746	110496-110546	110521	316	3456	0.0914352
>chr9:800:109946:114746	110546-110596	110571	340	3470	0.0979827
>chr9:800:109946:114746	110596-110646	110621	346	3466	0.0998269
>chr9:800:109946:114746	110646-110696	110671	355	3455	0.10275
>chr9:800:109946:114746	110696-110746	110721	375	3455	0.108538
>chr9:800:109946:114746	110746-110796	110771	388	3445	0.112627
>chr9:800:109946:114746	110796-110846	110821	390	3466	0.112522
>chr9:800:109946:114746	110846-110896	110871	415	3469	0.119631
>chr9:800:109946:114746	110896-110946	110921	405	3492	0.115979
>chr9:800:109946:114746	110946-110996	110971	431	3455	0.124747
>chr9:800:109946:114746	110996-111046	111021	413	3472	0.118952
>chr9:800:109946:114746	111046-111096	111071	414	3443	0.120244
>chr9:800:109946:114746	111096-111146	111121	406	3460	0.117341
>chr9:800:109946:114746	111146-111196	111171	409	3463	0.118106
>chr9:800:109946:114746	111196-111246	111221	413	3459	0.119399
>chr9:800:109946:114746	111246-111296	111271	453	3457	0.131038
>chr9:800:109946:114746	111296-111346	111321	427	3469	0.12309
>chr9:800:109946:114746	111346-111396	111371	431	3460	0.124566
>chr9:800:109946:114746	111396-111446	111421	402	3495	0.115021
>chr9:800:109946:114746	111446-111496	111471	445	3478	0.127947
>chr9:800:109946:114746	111496-111546	111521	422	3464	0.121824
>chr9:800:109946:114746	111546-111596	111571	417	3471	0.120138
>chr9:800:109946:114746	111596-111646	111621	447	3475	0.128633
>chr9:800:109946:114746	111646-111696	111671	416	3470	0.119885
>chr9:800:109946:114746	111696-111746	111721	417	3454	0.12073
>chr9:800:109946:114746	111746-111796	111771	473	3439	0.13754
>chr9:800:109946:114746	111796-111846	111821	428	3463	0.123592
>chr9:800:109946:114746	111846-111896	111871	395	3463	0.114063
>chr9:800:109946:114746	111896-111946	111921	456	3460	0.131792
>chr9:800:109946:114746	111946-111996	111971	397	3465	0.114574
>chr9:800:109946:114746	111996-112046	112021	433	3463	0.125036
>chr9:800:109946:114746	112046-112096	112071	427	3467	0.123161
>chr9:800:109946:114746	112096-112146	112121	442	3461	0.127709
>chr9:800:109946:114746	112146-112196	112171	414	3476	0.119102
>chr9:800:109946:114746	112196-112246	112221	436	3473	0.12554
>chr9:800:109946:114746	112246-112296	112271	413	3463	0.119261
>chr9:800:109946:114746	112296-112346	112321	405	3475	0.116547
>chr9:800:109946:114746	112346-112396	112371	453	3498	0.129503
>chr9:800:109946:114746	112396-112446	112421	425	3455	0.12301
>chr9:800:109946:114746	112446-112496	112471	454	3455	0.131404
>chr9:800:109946:114746	112496-112546	112521	469	3482	0.134693
>chr9:800:109946:114746	112546-112596	112571	416	3451	0.120545
>chr9:800:109946:114746	112596-112646	112621	411	3460	0.118786
>chr9:800:109946:114746	112646-112696	112671	432	3483	0.124031
>chr9:800:109946:114746	112696-112746	112721	414	3459	0.119688
>chr9:800:109946:114746	112746-112796	112771	426	3458	0.123193
>chr9:800:109946:114746	112796-112846	112821	481	3472	0.138537
>chr9:800:109946:114746	112846-112896	112871	429	3453	0.12424
>chr9:800:109946:114746	112896-112946	112921	449	3462	0.129694
>chr9:800:109946:114746	112946-112996	112971	438	3478	0.125934
>chr9:800:109946:114746	112996-113046	113021	410	3463	0.118394
>chr9:800:109946:114746	113046-113096	113071	426	3467	0.122873
>chr9:800:109946:114746	113096-113146	113121	505	3485	0.144907
>chr9:800:109946:114746	113146-113196	113171	470	3469	0.135486
>chr9:800:109946:114746	113196-113246	113221	453	3478	0.130247
>chr9:800:109946:114746	113246-113296	113271	480	3470	0.138329
>chr9:800:109946:114746	113296-113346	113321	463	3461	0.133776
>chr9:800:109946:114746	113346-113396	113371	518	3470	0.14928
>chr9:800:109946:114746	113396-113446	113421	502	3475	0.14446
>chr9:800:109946:114746	113446-113496	113471	472	3465	0.136219
>chr9:800:109946:114746	113496-113546	113521	478	3448	0.138631
>chr9:800:109946:114746	113546-113596	113571	530	3465	0.152958
>chr9:800:109946:114746	113596-113646	113621	483	3465	0.139394
>chr9:800:109946:114746	113646-113696	113671	496	3470	0.142939
>chr9:800:109946:114746	113696-113746	113721	461	3776	0.122087
>chr9:800:109946:114746	113746-113796	113771	407	3466	0.117426
>chr9:800:109946:114746	113796-113846	113821	412	3461	0.119041
>chr9:800:109946:114746	113846-113896	113871	419	3476	0.120541
>chr9:800:109946:114746	113896-113946	113921	407	3459	0.117664
>chr9:800:109946:114746	113946-113996	113971	426	3459	0.123157
>chr9:800:109946:114746	113996-114046	114021	402	3472	0.115783
>chr9:800:109946:114746	114046-114096	114071	378	3465	0.109091
>chr9:800:109946:114746	114096-114146	114121	379	3459	0.109569
>chr9:800:109946:114746	114146-114196	114171	390	3458	0.112782
>chr9:800:109946:114746	114196-114246	114221	349	3449	0.101189
>chr9:800:109946:114746	114246-114296	114271	383	3469	0.110406
>chr9:800:109946:114746	114296-114346	114321	397	3463	0.11464
>chr9:800:109946:114746	114346-114396	114371	343	3456	0.0992477
>chr9:800:109946:114746	114396-114446	114421	346	3462	0.0999422
>chr9:800:109946:114746	114446-114496	114471	329	3471	0.0947854
>chr9:800:109946:114746	114496-114546	114521	327	3451	0.0947551
>chr9:800:109946:114746	114546-114596	114571	316	3458	0.0913823
>chr9:800:109946:114746	114596-114646	114621	310	3459	0.0896213
>chr9:800:109946:114746	114646-114696	114671	279	3437	0.0811754
>chr9:800:109946:114746	114696-114746	114721	240	3440	0.0697674
>chr9:800:109946:114746	114746-114796	114771	198	3481	0.0568802
>chr9:800:109946:114746	114796-114846	114821	121	3500	0.0345714
>chr9:800:109946:114746	114846-114896	114871	102	3484	0.0292767
>chr9:800:109946:114746	114896-114946	114921	82	3482	0.0235497
>chr9:800:109946:114746	114946-114996	114971	64	3456	0.0185185
>chr9:800:109946:114746	114996-115046	115021	101	3541	0.028523
>chr9:800:109946:114746	115046-115096	115071	93	3385	0.0274742
>chr9:800:109946:114746	115096-115146	115121	120	3429	0.0349956
>chr9:800:109946:114746	115146-115196	115171	110	3434	0.0320326
>chr9:800:109946:114746	115196-115246	115221	124	3441	0.036036
>chr9:800:109946:114746	115246-115296	115271	134	3412	0.0392732
>chr9:800:109946:114746	115296-115346	115321	89	3403	0.0261534
>chr9:800:109946:114746	115346-115396	115371	73	3427	0.0213014
>chr9:800:109946:114746	115396-115446	115421	129	3429	0.0376203
>chr9:800:109946:114746	115446-115496	115471	76	3400	0.0223529
>chr9:800:109946:114746	115496-115546	115521	95	3406	0.027892
>chr9:800:109946:114746	115546-115596	115571	170	3444	0.0493612
>chr9:800:109946:114746	115596-115646	115621	110	3429	0.0320793
>chr9:800:109946:114746	115646-115696	115671	159	3416	0.0465457
>chr9:800:109946:114746	115696-115746	115721	78	3387	0.0230292
>chr9:800:109946:114746	115746-115796	115771	96	3463	0.0277216
>chr9:800:109946:114746	115796-115846	115821	29	3399	0.00853192
>chr9:800:109946:114746	115846-115896	115871	63	3345	0.0188341
>chr9:800:109946:114746	115896-115946	115921	148	3371	0.0439039
>chr9:800:109946:114746	115946-115996	115971	97	3358	0.0288862
>chr9:800:109946:114746	115996-116046	116021	73	3360	0.0217262
>chr9:800:109946:114746	116046-116096	116071	77	3327	0.023144
>chr9:800:109946:114746	116096-116146	116121	111	3300	0.0336364
>chr9:800:109946:114746	116146-116196	116171	75	3306	0.022686
>chr9:800:109946:114746	116196-116246	116221	99	3308	0.0299274
>chr9:800:109946:114746	116246-116296	116271	124	3316	0.0373945
>chr9:800:109946:114746	116296-116346	116321	72	3290	0.0218845
>chr9:800:109946:114746	116346-116396	116371	54	3312	0.0163043
>chr9:800:109946:114746	116396-116446	116421	133	3329	0.0399519
>chr9:800:109946:114746	116446-116496	116471	49	3323	0.0147457
>chr9:800:109946:114746	116496-116546	116521	88	3305	0.0266263
>chr9:800:109946:114746	116546-116596	116571	14	3258	0.00429711
>chr9:800:109946:114746	116596-116646	116621	113	3298	0.0342632
>chr9:800:109946:114746	116646-116696	116671	35	3260	0.0107362
>chr9:800:109946:114746	116696-116746	116721	86	3254	0.026429
>chr9:800:109946:114746	116746-116796	116771	58	3301	0.0175704
>chr9:800:109946:114746	116796-116846	116821	70	3266	0.0214329
>chr9:800:109946:114746	116846-116896	116871	57	3240	0.0175926
>chr9:800:109946:114746	116896-116946	116921	32	3186	0.0100439
>chr9:800:109946:114746	116946-116996	116971	39	3190	0.0122257
>chr9:800:109946:114746	116996-117046	117021	80	3201	0.0249922
>chr9:800:109946:114746	117046-117096	117071	83	3210	0.0258567
>chr9:800:109946:114746	117096-117146	117121	65	3213	0.0202303
>chr9:800:109946:114746	117146-117196	117171	67	3212	0.0208593
>chr9:800:109946:114746	117196-117246	117221	42	3217	0.0130556
>chr9:800:109946:114746	117246-117296	117271	43	3189	0.0134839
>chr9:800:109946:114746	117296-117346	117321	99	3207	0.03087
>chr9:800:109946:114746	117346-117396	117371	39	3382	0.0115316
>chr9:800:109946:114746	117396-117446	117421	44	3254	0.0135218
>chr9:800:109946:114746	117446-117496	117471	21	3170	0.00662461
>chr9:800:109946:114746	117496-117546	117521	15	3154	0.00475587
>chr9:800:109946:114746	117546-117596	117571	21	3156	0.00665399
>chr9:800:109946:114746	117596-117646	117621	45	3150	0.0142857
>chr9:800:109946:114746	117646-117696	117671	40	3166	0.0126342
>chr9:800:109946:114746	117696-117746	117721	66	3206	0.0205864
>chr9:800:109946:114746	117746-117746	117746	0	66	0
